# Supplementary material for: Neuroplastic Responses to Chiropractic Care: Broad Impacts on Pain, Mood, Sleep, and Quality of Life
Source: Brain Sci. 2024 Nov 7;14(11):1124. doi: 10.3390/brainsci14111124 (PMC11592102; doi:10.3390/brainsci14111124)
Supplement: Supplementary file 1 [file brainsci-14-01124-s001.zip]

Archive with 5 entries (4 files):
- Detailed discussion about EEG and SEPs Source Localisation Changes -Supplementary File S2.pdf
- PROMIS-Supplementary File S1.pdf
- __MACOSX/
- __MACOSX/._Detailed discussion about EEG and SEPs Source Localisation Changes -Supplementary Appendix A2-File.pdf
- __MACOSX/._PROMIS-Supplementary A1-File.pdf
